# Supplementary material for: The Spectrum of Neurological and Sensory Abnormalities in Gaucher Disease Patients: A Multidisciplinary Study (SENOPRO)
Source: Int J Mol Sci. 2023 May 16;24(10):8844. doi: 10.3390/ijms24108844 (PMC10218502; doi:10.3390/ijms24108844)
Supplement: Supplementary file 1 [file ijms-24-08844-s001.zip]

Archive with 1 entries (1 files):
- ijms-2382456-supplementary.pdf
